# Supplementary material for: Event-related potentials study on the effects of high neuroticism on senile false memory
Source: PLoS One. 2024 Aug 15;19(8):e0304646. doi: 10.1371/journal.pone.0304646 (PMC11326595; doi:10.1371/journal.pone.0304646)
Supplement: S1 Data — (XLSX) [file pone.0304646.s003.xlsx]

## Sheet: N400 300-500ms
Subject Number	Group	Mean amplitude (μv)			Latency (ms)
		Frontal region	Central region	Parietal region	Frontal region	Central region	Parietal region
109	Low neuroticism	2.7171	1.09989	0.966475	417.333	326.333	330.667
110	Low neuroticism	9.71345	9.25173	7.54258	370.667	374.333	404.333
113	Low neuroticism	1.30467	1.5697	1.02535	495	488.333	390.333
11	Low neuroticism	0.69982	0.124446	-1.42376	394.333	434.667	404.333
122	Low neuroticism	8.66346	6.86536	6.29853	485	487.333	487.667
125	Low neuroticism	4.41916	5.6594	5.96552	340	364	428
127	Low neuroticism	5.8759	5.64773	3.45727	412.333	442	438
128	Low neuroticism	11.8557	12.1142	14.298	321	321	343.667
12	Low neuroticism	3.7045	1.91758	0.297763	315.333	365.333	410.667
132	Low neuroticism	-2.06581	-2.4139	-2.83357	327.667	328	323.333
135	Low neuroticism	8.00743	6.93583	5.62519	391.333	361.333	416
136	Low neuroticism	2.211	1.33777	-0.0668445	338.333	300	311
13	Low neuroticism	-2.28347	-3.74131	-6.19737	499.333	497.333	496.667
22	Low neuroticism	8.56683	6.91121	5.87647	330.333	322.333	390.667
30	Low neuroticism	1.72062	2.67801	2.64959	357	360.333	346.667
48	Low neuroticism	2.7108	-0.470481	-5.22772	375.667	369.333	349.667
75	Low neuroticism	3.30025	2.9511	3.30221	388.667	389.333	389.667
76	Low neuroticism	9.52573	8.44657	5.70164	300	433	499.333
77	Low neuroticism	10.4147	8.01942	6.69417	305.333	306	327.333
9	Low neuroticism	1.8931	0.53588	0.41259	366.667	327.333	330
111	High neuroticism	-0.318903	-2.93059	-5.45005	450.667	384.667	442.333
112	High neuroticism	-0.298035	0.35395	0.0427885	351.667	352	344.333
124	High neuroticism	18.2803	14.9558	15.4251	366.667	300	305.667
133	High neuroticism	3.491	3.76371	3.06456	339.667	393.667	347
18	High neuroticism	7.86568	7.15842	6.69853	400	374	381.667
20	High neuroticism	2.84943	1.87521	1.55313	461.333	420.333	399.333
33	High neuroticism	7.11225	4.28266	1.57382	369	398.333	378
34	High neuroticism	5.1758	2.55696	0.590888	367	438.667	500
35	High neuroticism	12.8306	9.53769	9.15623	433.333	300	300.667
36	High neuroticism	8.75509	7.78284	7.41589	360.667	360.333	360
39	High neuroticism	1.11885	-0.796286	-2.23121	362.667	391	379.333
45	High neuroticism	1.42146	1.47288	1.15317	481.667	448	438.333
46	High neuroticism	6.18328	5.82966	6.0451	325	382.333	443.333
47	High neuroticism	2.12629	0.853201	-1.80072	363.333	392	409.667
49	High neuroticism	1.7001	1.86269	3.37348	426.333	427.667	453
63	High neuroticism	11.0896	9.74397	7.69611	330	335.667	335.333
64	High neuroticism	4.63314	4.73741	4.62691	304.667	366	461.333
66	High neuroticism	6.45264	5.5064	3.52117	361.667	324	448.333
69	High neuroticism	7.79631	8.089	7.86825	300	385	367.667
70	High neuroticism	5.28115	5.94072	6.61212	322.333	321.667	341.667

## Sheet: LPC 500-800ms
Subject Number	Group	Mean amplitude (μv)			Latency (ms)
		Frontal region	Central region	Parietal region	Frontal region	Central region	Parietal region
109	Low neuroticism	3.09308	1.7181	1.51305	683.667	749	760.333
110	Low neuroticism	6.50949	5.20778	3.29819	586	593	591.667
113	Low neuroticism	1.06396	0.545793	-0.16163	630.333	694	698.667
11	Low neuroticism	2.86007	0.982402	-1.69572	688.333	688.333	727.667
122	Low neuroticism	5.9928	4.4685	3.71111	688	656.667	629
125	Low neuroticism	12.9219	9.73098	7.95942	612.667	645	695.333
127	Low neuroticism	3.63744	1.58455	-0.117018	502.333	541.667	569.333
128	Low neuroticism	15.0065	15.1824	16.1337	652.333	681.667	613
12	Low neuroticism	5.17008	2.04982	0.120011	519	519.333	584.667
132	Low neuroticism	-1.93067	-2.45616	-3.95709	536.667	551.667	550
135	Low neuroticism	6.6981	5.70763	4.35371	612.667	650.667	650
136	Low neuroticism	3.04408	1.42224	-0.439512	544.667	621.667	680
13	Low neuroticism	-25.2295	-23.5181	-25.1773	506.667	510.667	514
22	Low neuroticism	7.88788	6.20639	5.66134	564.333	628.667	677.667
30	Low neuroticism	3.63433	4.28701	4.04151	655.667	625.333	628.667
48	Low neuroticism	4.60993	0.85459	-4.04557	721	724.333	691.333
75	Low neuroticism	14.0238	10.8876	10.2328	741.667	734	650
76	Low neuroticism	9.69222	7.22625	4.15102	530.667	612.333	682.667
77	Low neuroticism	12.8292	9.08553	6.83315	581.333	635.333	633.333
9	Low neuroticism	2.91648	1.61891	1.40342	697	760.667	759.667
111	High neuroticism	-3.01209	-5.33283	-5.89839	602.333	800	629
112	High neuroticism	2.80797	3.08353	2.79187	800	768.333	722.333
124	High neuroticism	13.7963	11.7674	11.7314	623.667	634.667	638.333
133	High neuroticism	3.64974	2.86824	2.60053	629.333	657	659.333
18	High neuroticism	6.89197	6.41991	5.76908	591.333	626.333	578.667
20	High neuroticism	6.49552	5.19451	4.75207	793.333	706.667	707
33	High neuroticism	7.65892	4.94271	2.80358	690.667	597.333	506.667
34	High neuroticism	3.26227	1.18319	0.0456661	553.667	552.333	613.667
35	High neuroticism	12.6656	9.02016	7.98307	684	774.333	537.333
36	High neuroticism	13.8973	12.1991	11.5698	746	745	756.333
39	High neuroticism	-0.91314	-0.955598	-1.52218	632.667	693	613.333
45	High neuroticism	-0.2369	-0.259207	-0.463471	530.667	528	527
46	High neuroticism	8.16571	7.61151	7.52387	757	754.333	727.667
47	High neuroticism	3.80686	1.60981	-0.690505	717	738.333	706.667
49	High neuroticism	0.539194	0.192749	-0.162267	504.667	681.333	783
63	High neuroticism	8.12695	6.72574	5.17297	522.333	549.333	572.667
64	High neuroticism	6.21727	5.14447	3.41995	607.333	603.333	588.333
66	High neuroticism	7.83359	6.01793	2.51365	693	694.667	707.333
69	High neuroticism	9.4991	9.69891	8.86141	591.333	706.667	711.333
70	High neuroticism	13.9579	13.6218	14.5778	575	625.667	698.667
